# Supplementary material for: Isolation and identification of Aeromonas salmonicida of bovine origin and its genome-wide and pathogenicity analysis
Source: Front Microbiol. 2026 Jan 12;16:1712790. doi: 10.3389/fmicb.2025.1712790 (PMC12832820; doi:10.3389/fmicb.2025.1712790)
Supplement: Supplementary file 1 [file Table_1.xlsx]

## Sheet: Sheet1
proPhage_Chrom	proPhage_Start	proPhage_End	proPhage_ID	Gene_ID	Types	Start	End	Strand	Chrom	Gene_name	Protein_id	Length	GC contant(%)	Product
Chrom1	517502	566340	proPhage1	Chrom1_000466	CDS	516829	517509	+	Chrom1	.	Chrom1_000466	681	60.793	DUF484 family protein
Chrom1	517502	566340	proPhage1	Chrom1_000467	CDS	517502	518470	+	Chrom1	xerC	Chrom1_000467	969	63.261	tyrosine recombinase XerC
Chrom1	517502	566340	proPhage1	Chrom1_000468	CDS	518587	519297	+	Chrom1	.	Chrom1_000468	711	62.869	HAD-IA family hydrolase
Chrom1	517502	566340	proPhage1	Chrom1_000469	CDS	519327	519725	-	Chrom1	.	Chrom1_000469	399	60.15	hypothetical protein
Chrom1	517502	566340	proPhage1	Chrom1_000471	CDS	521410	521823	+	Chrom1	.	Chrom1_000471	414	58.213	hypothetical protein
Chrom1	517502	566340	proPhage1	Chrom1_000472	CDS	521820	522599	-	Chrom1	.	Chrom1_000472	780	59.872	gamma-glutamyl-gamma-aminobutyrate hydrolase family protein
Chrom1	517502	566340	proPhage1	Chrom1_000473	CDS	522966	523775	-	Chrom1	yidA	Chrom1_000473	810	61.111	sugar-phosphatase
Chrom1	517502	566340	proPhage1	Chrom1_000474	CDS	523945	525576	-	Chrom1	.	Chrom1_000474	1632	60.907	FapA family protein
Chrom1	517502	566340	proPhage1	Chrom1_000475	CDS	525901	526875	+	Chrom1	.	Chrom1_000475	975	67.179	HlyD family efflux transporter periplasmic adaptor subunit
Chrom1	517502	566340	proPhage1	Chrom1_000476	CDS	526868	527797	+	Chrom1	.	Chrom1_000476	930	64.516	ABC transporter ATP-binding protein
Chrom1	517502	566340	proPhage1	Chrom1_000477	CDS	527794	528888	+	Chrom1	.	Chrom1_000477	1095	61.461	ABC transporter permease
Chrom1	517502	566340	proPhage1	Chrom1_000478	CDS	528933	530096	-	Chrom1	.	Chrom1_000478	1164	66.151	CinA family nicotinamide mononucleotide deamidase-related protein
Chrom1	517502	566340	proPhage1	Chrom1_000479	CDS	530155	531393	-	Chrom1	.	Chrom1_000479	1239	58.838	DUF3391 domain-containing protein
Chrom1	517502	566340	proPhage1	Chrom1_000480	CDS	531539	532483	+	Chrom1	metA	Chrom1_000480	945	58.942	homoserine O-succinyltransferase
Chrom1	517502	566340	proPhage1	Chrom1_000481	CDS	532499	533017	-	Chrom1	.	Chrom1_000481	519	66.281	cyclin-dependent kinase inhibitor 3 family protein
Chrom1	517502	566340	proPhage1	Chrom1_000482	CDS	533176	533646	+	Chrom1	.	Chrom1_000482	471	58.599	Lrp/AsnC family transcriptional regulator
Chrom1	517502	566340	proPhage1	Chrom1_000483	CDS	533711	535675	-	Chrom1	.	Chrom1_000483	1965	61.17	LTA synthase family protein
Chrom1	517502	566340	proPhage1	Chrom1_000484	CDS	535935	536192	+	Chrom1	.	Chrom1_000484	258	60.465	DUF2442 domain-containing protein
Chrom1	517502	566340	proPhage1	Chrom1_000485	CDS	536437	538404	+	Chrom1	.	Chrom1_000485	1968	64.431	TonB-dependent copper receptor
Chrom1	517502	566340	proPhage1	Chrom1_000486	CDS	538553	540169	+	Chrom1	.	Chrom1_000486	1617	64.255	alpha-amylase family protein
Chrom1	517502	566340	proPhage1	Chrom1_000487	CDS	540225	540761	-	Chrom1	.	Chrom1_000487	537	64.06	MgtC/SapB family protein
Chrom1	517502	566340	proPhage1	Chrom1_000488	CDS	540786	542228	-	Chrom1	.	Chrom1_000488	1443	66.528	RimK family protein
Chrom1	517502	566340	proPhage1	Chrom1_000489	CDS	542417	542962	+	Chrom1	.	Chrom1_000489	546	63.919	N-acetyltransferase
Chrom1	517502	566340	proPhage1	Chrom1_000490	CDS	542959	543204	+	Chrom1	.	Chrom1_000490	246	60.976	DUF3624 domain-containing protein
Chrom1	517502	566340	proPhage1	Chrom1_000491	CDS	543261	544007	+	Chrom1	.	Chrom1_000491	747	61.714	SDR family oxidoreductase
Chrom1	517502	566340	proPhage1	Chrom1_000492	CDS	544069	545541	-	Chrom1	.	Chrom1_000492	1473	61.371	C69 family dipeptidase
Chrom1	517502	566340	proPhage1	Chrom1_000493	CDS	546015	546467	+	Chrom1	.	Chrom1_000493	453	59.161	hypothetical protein
Chrom1	517502	566340	proPhage1	Chrom1_000494	CDS	546752	548077	-	Chrom1	tolC	Chrom1_000494	1326	58.522	outer membrane channel protein TolC
Chrom1	517502	566340	proPhage1	Chrom1_000495	CDS	548384	549025	+	Chrom1	nudF	Chrom1_000495	642	60.28	ADP-ribose diphosphatase
Chrom1	517502	566340	proPhage1	Chrom1_000496	CDS	549134	549580	+	Chrom1	.	Chrom1_000496	447	53.244	DUF1249 domain-containing protein
Chrom1	517502	566340	proPhage1	Chrom1_000497	CDS	549607	550425	+	Chrom1	cpdA	Chrom1_000497	819	63.126	3',5'-cyclic-AMP phosphodiesterase
Chrom1	517502	566340	proPhage1	Chrom1_000498	CDS	550438	551025	+	Chrom1	.	Chrom1_000498	588	61.395	YqiA/YcfP family alpha/beta fold hydrolase
Chrom1	517502	566340	proPhage1	Chrom1_000499	CDS	551028	551651	+	Chrom1	.	Chrom1_000499	624	61.859	NUDIX hydrolase
Chrom1	517502	566340	proPhage1	Chrom1_000500	CDS	551689	552090	+	Chrom1	.	Chrom1_000500	402	60.448	GFA family protein
Chrom1	517502	566340	proPhage1	Chrom1_000501	CDS	552319	554214	+	Chrom1	parE	Chrom1_000501	1896	62.711	DNA topoisomerase IV subunit B
Chrom1	517502	566340	proPhage1	Chrom1_000502	CDS	554299	556593	+	Chrom1	parC	Chrom1_000502	2295	63.007	DNA topoisomerase IV subunit A
Chrom1	517502	566340	proPhage1	Chrom1_000504	CDS	557677	559238	+	Chrom1	.	Chrom1_000504	1562	60.717	IS3-like element ISAs20 family transposase
Chrom1	517502	566340	proPhage1	Chrom1_000506	CDS	559557	559880	+	Chrom1	.	Chrom1_000506	324	33.642	hypothetical protein
Chrom1	517502	566340	proPhage1	Chrom1_000507	CDS	560073	561053	-	Chrom1	.	Chrom1_000507	981	54.842	IS5-like element IS5 family transposase
Chrom1	517502	566340	proPhage1	Chrom1_000508	CDS	561420	561794	-	Chrom1	.	Chrom1_000508	375	61.6	hypothetical protein
Chrom1	517502	566340	proPhage1	Chrom1_000509	CDS	561877	562128	-	Chrom1	.	Chrom1_000509	252	58.73	hypothetical protein
Chrom1	517502	566340	proPhage1	Chrom1_000510	CDS	562425	562748	+	Chrom1	.	Chrom1_000510	324	59.259	hypothetical protein
Chrom1	517502	566340	proPhage1	Chrom1_000511	CDS	563048	563953	-	Chrom1	.	Chrom1_000511	906	61.589	hypothetical protein
Chrom1	517502	566340	proPhage1	Chrom1_000512	CDS	563965	564726	-	Chrom1	.	Chrom1_000512	762	58.136	hypothetical protein
Chrom1	517502	566340	proPhage1	Chrom1_000513	CDS	564740	565270	-	Chrom1	.	Chrom1_000513	531	58.945	hypothetical protein
Chrom1	517502	566340	proPhage1	Chrom1_000514	CDS	565277	565561	-	Chrom1	.	Chrom1_000514	285	52.982	DnaJ domain-containing protein
Chrom1	517502	566340	proPhage1	Chrom1_000515	CDS	565816	566340	-	Chrom1	.	Chrom1_000515	525	65.333	protein disulfide oxidoreductase
Chrom1	856418	898691	proPhage2	Chrom1_000797	CDS	856418	857299	+	Chrom1	.	Chrom1_000797	882	58.73	LysR family transcriptional regulator
Chrom1	856418	898691	proPhage2	Chrom1_000798	CDS	857425	859005	+	Chrom1	.	Chrom1_000798	1581	58.128	DUF3369 domain-containing protein
Chrom1	856418	898691	proPhage2	Chrom1_000799	CDS	859089	859616	-	Chrom1	.	Chrom1_000799	528	58.523	DUF2937 family protein
Chrom1	856418	898691	proPhage2	Chrom1_000800	CDS	859827	860537	+	Chrom1	.	Chrom1_000800	711	59.212	phosphatase PAP2 family protein
Chrom1	856418	898691	proPhage2	Chrom1_000801	CDS	860800	861702	+	Chrom1	.	Chrom1_000801	903	59.911	sulfite exporter TauE/SafE family protein
Chrom1	856418	898691	proPhage2	Chrom1_000802	CDS	861617	862432	-	Chrom1	.	Chrom1_000802	816	60.417	hypothetical protein
Chrom1	856418	898691	proPhage2	Chrom1_000803	CDS	862641	863927	-	Chrom1	hemL	Chrom1_000803	1287	60.839	glutamate-1-semialdehyde 2,1-aminomutase
Chrom1	856418	898691	proPhage2	Chrom1_000804	CDS	864163	865557	+	Chrom1	clcA	Chrom1_000804	1395	60.645	H(+)/Cl(-) exchange transporter ClcA
Chrom1	856418	898691	proPhage2	Chrom1_000805	CDS	865645	866328	+	Chrom1	.	Chrom1_000805	684	59.795	hypothetical protein
Chrom1	856418	898691	proPhage2	Chrom1_000806	CDS	866419	866769	+	Chrom1	erpA	Chrom1_000806	351	55.271	iron-sulfur cluster insertion protein ErpA
Chrom1	856418	898691	proPhage2	Chrom1_000812	CDS	872895	873527	+	Chrom1	.	Chrom1_000812	633	60.664	LysE family translocator
Chrom1	856418	898691	proPhage2	Chrom1_000813	CDS	873761	874969	+	Chrom1	.	Chrom1_000813	1209	49.049	site-specific integrase
Chrom1	856418	898691	proPhage2	Chrom1_000814	CDS	875159	876163	-	Chrom1	.	Chrom1_000814	1005	32.537	hypothetical protein
Chrom1	856418	898691	proPhage2	Chrom1_000815	CDS	876456	876659	+	Chrom1	.	Chrom1_000815	204	46.078	AlpA family phage regulatory protein
Chrom1	856418	898691	proPhage2	Chrom1_000816	CDS	877034	878011	+	Chrom1	.	Chrom1_000816	978	46.728	inovirus-type Gp2 protein
Chrom1	856418	898691	proPhage2	Chrom1_000817	CDS	878149	878493	-	Chrom1	.	Chrom1_000817	345	57.971	helix-turn-helix transcriptional regulator
Chrom1	856418	898691	proPhage2	Chrom1_000818	CDS	878764	879129	+	Chrom1	.	Chrom1_000818	366	53.552	hypothetical protein
Chrom1	856418	898691	proPhage2	Chrom1_000819	CDS	879147	879833	+	Chrom1	.	Chrom1_000819	687	56.914	hypothetical protein
Chrom1	856418	898691	proPhage2	Chrom1_000820	CDS	879918	880481	+	Chrom1	.	Chrom1_000820	564	60.993	lecithin retinol acyltransferase family protein
Chrom1	856418	898691	proPhage2	Chrom1_000821	CDS	880517	880942	+	Chrom1	.	Chrom1_000821	426	61.033	DUF2787 family protein
Chrom1	856418	898691	proPhage2	Chrom1_000822	CDS	880953	881381	+	Chrom1	.	Chrom1_000822	429	62.005	hypothetical protein
Chrom1	856418	898691	proPhage2	Chrom1_000823	CDS	881356	881640	+	Chrom1	.	Chrom1_000823	285	61.754	hypothetical protein
Chrom1	856418	898691	proPhage2	Chrom1_000824	CDS	881730	882227	+	Chrom1	radC	Chrom1_000824	498	57.631	DNA repair protein RadC
Chrom1	856418	898691	proPhage2	Chrom1_000825	CDS	882224	882415	+	Chrom1	.	Chrom1_000825	192	58.854	hypothetical protein
Chrom1	856418	898691	proPhage2	Chrom1_000826	CDS	882441	882779	+	Chrom1	.	Chrom1_000826	339	55.752	hypothetical protein
Chrom1	856418	898691	proPhage2	Chrom1_000827	CDS	882928	883434	+	Chrom1	.	Chrom1_000827	507	58.58	hypothetical protein
Chrom1	856418	898691	proPhage2	Chrom1_000828	CDS	883434	883649	+	Chrom1	.	Chrom1_000828	216	55.556	hypothetical protein
Chrom1	856418	898691	proPhage2	Chrom1_000829	CDS	883646	884008	+	Chrom1	.	Chrom1_000829	363	58.953	hypothetical protein
Chrom1	856418	898691	proPhage2	Chrom1_000830	CDS	884029	884292	+	Chrom1	.	Chrom1_000830	264	62.121	hypothetical protein
Chrom1	856418	898691	proPhage2	Chrom1_000831	CDS	884361	884903	+	Chrom1	.	Chrom1_000831	543	59.669	hypothetical protein
Chrom1	856418	898691	proPhage2	Chrom1_000832	CDS	884905	885246	+	Chrom1	.	Chrom1_000832	342	58.187	hypothetical protein
Chrom1	856418	898691	proPhage2	Chrom1_000833	CDS	885282	885578	+	Chrom1	.	Chrom1_000833	297	56.566	hypothetical protein
Chrom1	856418	898691	proPhage2	Chrom1_000834	CDS	885694	886008	+	Chrom1	.	Chrom1_000834	315	59.365	hypothetical protein
Chrom1	856418	898691	proPhage2	Chrom1_000835	CDS	886011	886415	+	Chrom1	.	Chrom1_000835	405	57.778	type IV toxin-antitoxin system YeeU family antitoxin
Chrom1	856418	898691	proPhage2	Chrom1_000836	CDS	886619	887557	+	Chrom1	.	Chrom1_000836	939	58.573	restriction endonuclease
Chrom1	856418	898691	proPhage2	Chrom1_000837	CDS	887572	889206	+	Chrom1	.	Chrom1_000837	1635	56.82	class I SAM-dependent DNA methyltransferase
Chrom1	856418	898691	proPhage2	Chrom1_000838	CDS	889196	890608	+	Chrom1	.	Chrom1_000838	1413	45.152	restriction endonuclease subunit S
Chrom1	856418	898691	proPhage2	Chrom1_000839	CDS	890707	894009	+	Chrom1	.	Chrom1_000839	3303	54.889	HsdR family type I site-specific deoxyribonuclease
Chrom1	856418	898691	proPhage2	Chrom1_000840	CDS	894240	895271	+	Chrom1	.	Chrom1_000840	1032	52.519	IS630-like element ISAhy2 family transposase
Chrom1	856418	898691	proPhage2	Chrom1_000841	CDS	895433	897067	+	Chrom1	.	Chrom1_000841	1635	34.679	hypothetical protein
Chrom1	856418	898691	proPhage2	Chrom1_000842	CDS	897212	897673	-	Chrom1	.	Chrom1_000842	462	45.238	hypothetical protein
Chrom1	856418	898691	proPhage2	Chrom1_000844	CDS	898395	898691	-	Chrom1	fis	Chrom1_000844	297	54.882	DNA-binding transcriptional regulator Fis
Chrom1	1312619	1350580	proPhage3	Chrom1_001208	CDS	1312619	1312990	-	Chrom1	.	Chrom1_001208	372	61.022	DUF1622 domain-containing protein
Chrom1	1312619	1350580	proPhage3	Chrom1_001209	CDS	1313069	1313392	-	Chrom1	yqfB	Chrom1_001209	324	57.407	N(4)-acetylcytidine aminohydrolase
Chrom1	1312619	1350580	proPhage3	Chrom1_001210	CDS	1313414	1314085	-	Chrom1	.	Chrom1_001210	672	62.946	Crp/Fnr family transcriptional regulator
Chrom1	1312619	1350580	proPhage3	Chrom1_001211	CDS	1314233	1314958	-	Chrom1	.	Chrom1_001211	726	67.218	nucleoside phosphorylase
Chrom1	1312619	1350580	proPhage3	Chrom1_001212	CDS	1314955	1315677	-	Chrom1	pnuC	Chrom1_001212	723	59.613	nicotinamide riboside transporter PnuC
Chrom1	1312619	1350580	proPhage3	Chrom1_001213	CDS	1315973	1317805	+	Chrom1	.	Chrom1_001213	1833	62.302	SLC13 family permease
Chrom1	1312619	1350580	proPhage3	Chrom1_001215	CDS	1318302	1320158	-	Chrom1	.	Chrom1_001215	1857	43.996	reverse transcriptase domain-containing protein
Chrom1	1312619	1350580	proPhage3	Chrom1_001223	CDS	1322052	1323320	+	Chrom1	.	Chrom1_001223	1269	46.73	integrase arm-type DNA-binding domain-containing protein
Chrom1	1312619	1350580	proPhage3	Chrom1_001224	CDS	1323453	1324418	-	Chrom1	.	Chrom1_001224	966	34.472	hypothetical protein
Chrom1	1312619	1350580	proPhage3	Chrom1_001225	CDS	1324750	1324929	+	Chrom1	.	Chrom1_001225	180	40	AlpA family transcriptional regulator
Chrom1	1312619	1350580	proPhage3	Chrom1_001226	CDS	1325381	1326070	+	Chrom1	.	Chrom1_001226	690	44.638	inovirus Gp2 family protein
Chrom1	1312619	1350580	proPhage3	Chrom1_001227	CDS	1326233	1326634	+	Chrom1	.	Chrom1_001227	402	53.98	H-NS family nucleoid-associated regulatory protein
Chrom1	1312619	1350580	proPhage3	Chrom1_001230	CDS	1327785	1328828	-	Chrom1	.	Chrom1_001230	1044	52.395	IS110 family transposase
Chrom1	1312619	1350580	proPhage3	Chrom1_001232	CDS	1329800	1330861	+	Chrom1	.	Chrom1_001232	1062	52.637	IS110 family transposase
Chrom1	1312619	1350580	proPhage3	Chrom1_001234	CDS	1331008	1331193	-	Chrom1	.	Chrom1_001234	186	44.624	helix-turn-helix domain-containing protein
Chrom1	1312619	1350580	proPhage3	Chrom1_001235	CDS	1331274	1333682	+	Chrom1	.	Chrom1_001235	2409	42.383	nitric-oxide reductase large subunit
Chrom1	1312619	1350580	proPhage3	Chrom1_001237	CDS	1334488	1334868	-	Chrom1	.	Chrom1_001237	381	56.168	type IV toxin-antitoxin system YeeU family antitoxin
Chrom1	1312619	1350580	proPhage3	Chrom1_001238	CDS	1334871	1335185	-	Chrom1	.	Chrom1_001238	315	58.413	hypothetical protein
Chrom1	1312619	1350580	proPhage3	Chrom1_001239	CDS	1335235	1335630	-	Chrom1	.	Chrom1_001239	396	59.848	hypothetical protein
Chrom1	1312619	1350580	proPhage3	Chrom1_001240	CDS	1335632	1336174	-	Chrom1	.	Chrom1_001240	543	59.484	hypothetical protein
Chrom1	1312619	1350580	proPhage3	Chrom1_001241	CDS	1336253	1336615	-	Chrom1	.	Chrom1_001241	363	60.055	hypothetical protein
Chrom1	1312619	1350580	proPhage3	Chrom1_001242	CDS	1336831	1337139	-	Chrom1	.	Chrom1_001242	309	58.252	hypothetical protein
Chrom1	1312619	1350580	proPhage3	Chrom1_001243	CDS	1337220	1337645	-	Chrom1	.	Chrom1_001243	426	56.103	hypothetical protein
Chrom1	1312619	1350580	proPhage3	Chrom1_001244	CDS	1337765	1338103	-	Chrom1	.	Chrom1_001244	339	56.342	hypothetical protein
Chrom1	1312619	1350580	proPhage3	Chrom1_001245	CDS	1338129	1338320	-	Chrom1	.	Chrom1_001245	192	59.375	hypothetical protein
Chrom1	1312619	1350580	proPhage3	Chrom1_001246	CDS	1338317	1338814	-	Chrom1	radC	Chrom1_001246	498	59.839	DNA repair protein RadC
Chrom1	1312619	1350580	proPhage3	Chrom1_001247	CDS	1339092	1340105	-	Chrom1	.	Chrom1_001247	1014	54.339	IS110-like element ISAeca3 family transposase
Chrom1	1312619	1350580	proPhage3	Chrom1_001248	CDS	1340273	1340554	-	Chrom1	.	Chrom1_001248	282	59.22	hypothetical protein
Chrom1	1312619	1350580	proPhage3	Chrom1_001249	CDS	1340564	1340989	-	Chrom1	.	Chrom1_001249	426	55.869	DUF2787 family protein
Chrom1	1312619	1350580	proPhage3	Chrom1_001250	CDS	1341015	1341359	-	Chrom1	.	Chrom1_001250	345	54.203	YkvA family protein
Chrom1	1312619	1350580	proPhage3	Chrom1_001251	CDS	1341620	1341814	-	Chrom1	.	Chrom1_001251	195	48.205	hypothetical protein
Chrom1	1312619	1350580	proPhage3	Chrom1_001252	CDS	1341855	1342942	+	Chrom1	.	Chrom1_001252	1088	56.198	IS3-like element ISKpn10 family transposase
Chrom1	1312619	1350580	proPhage3	Chrom1_001253	CDS	1343315	1343563	+	Chrom1	.	Chrom1_001253	249	57.43	hypothetical protein
Chrom1	1312619	1350580	proPhage3	Chrom1_001254	CDS	1343868	1345046	-	Chrom1	.	Chrom1_001254	1179	61.578	extracellular solute-binding protein
Chrom1	1312619	1350580	proPhage3	Chrom1_001255	CDS	1345275	1345577	+	Chrom1	.	Chrom1_001255	303	54.125	IS66 family insertion sequence element accessory protein TnpB
Chrom1	1312619	1350580	proPhage3	Chrom1_001256	CDS	1345577	1345942	+	Chrom1	tnpB	Chrom1_001256	366	54.645	IS66 family insertion sequence element accessory protein TnpB
Chrom1	1312619	1350580	proPhage3	Chrom1_001257	CDS	1346198	1347142	-	Chrom1	.	Chrom1_001257	945	61.799	hypothetical protein
Chrom1	1312619	1350580	proPhage3	Chrom1_001258	CDS	1347139	1348128	-	Chrom1	.	Chrom1_001258	990	61.919	YqaJ viral recombinase family protein
Chrom1	1312619	1350580	proPhage3	Chrom1_001259	CDS	1348215	1349165	-	Chrom1	.	Chrom1_001259	951	58.36	DUF932 domain-containing protein
Chrom1	1312619	1350580	proPhage3	Chrom1_001260	CDS	1349489	1350580	-	Chrom1	ychF	Chrom1_001260	1092	57.234	redox-regulated ATPase YchF
Chrom1	1764946	1771717	proPhage4	Chrom1_001642	CDS	1764946	1766106	-	Chrom1	.	Chrom1_001642	1161	61.499	phage late control D family protein
Chrom1	1764946	1771717	proPhage4	Chrom1_001643	CDS	1766106	1766597	-	Chrom1	.	Chrom1_001643	492	62.398	phage tail protein
Chrom1	1764946	1771717	proPhage4	Chrom1_001644	CDS	1766610	1768343	-	Chrom1	.	Chrom1_001644	1734	58.131	phage tail tape measure protein
Chrom1	1764946	1771717	proPhage4	Chrom1_001645	CDS	1768354	1769049	-	Chrom1	.	Chrom1_001645	696	60.92	hypothetical protein
Chrom1	1764946	1771717	proPhage4	Chrom1_001646	CDS	1769046	1769177	-	Chrom1	.	Chrom1_001646	132	57.576	GpE family phage tail protein
Chrom1	1764946	1771717	proPhage4	Chrom1_001647	CDS	1769186	1769470	-	Chrom1	.	Chrom1_001647	285	60	phage tail assembly protein
Chrom1	1764946	1771717	proPhage4	Chrom1_001648	CDS	1769537	1770055	-	Chrom1	.	Chrom1_001648	519	60.886	phage major tail tube protein
Chrom1	1764946	1771717	proPhage4	Chrom1_001650	CDS	1771442	1771717	-	Chrom1	.	Chrom1_001650	276	59.058	phage tail assembly chaperone
Chrom1	1764946	1771717	proPhage4	Chrom1_001651	CDS	1771714	1772043	-	Chrom1	.	Chrom1_001651	330	56.667	hypothetical protein
Chrom1	2303394	2343148	proPhage5	Chrom1_002125	CDS	2303394	2304422	+	Chrom1	.	Chrom1_002125	1029	56.948	site-specific integrase
Chrom1	2303394	2343148	proPhage5	Chrom1_002126	CDS	2304592	2304864	+	Chrom1	.	Chrom1_002126	273	53.48	hypothetical protein
Chrom1	2303394	2343148	proPhage5	Chrom1_002127	CDS	2305057	2306484	-	Chrom1	rsmF	Chrom1_002127	1428	58.683	16S rRNA (cytosine(1407)-C(5))-methyltransferase RsmF
Chrom1	2303394	2343148	proPhage5	Chrom1_002128	CDS	2306502	2309468	-	Chrom1	.	Chrom1_002128	2967	65.858	Tn3-like element TnAs1 family transposase
Chrom1	2303394	2343148	proPhage5	Chrom1_002129	CDS	2309472	2310032	-	Chrom1	.	Chrom1_002129	561	65.419	recombinase family protein
Chrom1	2303394	2343148	proPhage5	Chrom1_002130	CDS	2310369	2311382	-	Chrom1	intI1	Chrom1_002130	1014	61.243	class 1 integron integrase IntI1
Chrom1	2303394	2343148	proPhage5	Chrom1_002131	CDS	2311629	2312492	+	Chrom1	.	Chrom1_002131	864	54.514	AadA family aminoglycoside 3''-O-nucleotidyltransferase
Chrom1	2303394	2343148	proPhage5	Chrom1_002132	CDS	2312476	2313108	+	Chrom1	.	Chrom1_002132	633	49.447	type B-3 chloramphenicol O-acetyltransferase CatB3
Chrom1	2303394	2343148	proPhage5	Chrom1_002134	CDS	2314104	2314658	+	Chrom1	.	Chrom1_002134	555	54.595	aminoglycoside N-acetyltransferase AAC(6')-Ib4
Chrom1	2303394	2343148	proPhage5	Chrom1_002136	CDS	2315683	2316030	+	Chrom1	.	Chrom1_002136	348	50	quaternary ammonium compound efflux SMR transporter QacE delta 1
Chrom1	2303394	2343148	proPhage5	Chrom1_002137	CDS	2316024	2316863	+	Chrom1	sul1	Chrom1_002137	840	61.667	sulfonamide-resistant dihydropteroate synthase Sul1
Chrom1	2303394	2343148	proPhage5	Chrom1_002138	CDS	2316991	2317491	+	Chrom1	.	Chrom1_002138	501	65.07	GNAT family N-acetyltransferase
Chrom1	2303394	2343148	proPhage5	Chrom1_002140	CDS	2317998	2318762	+	Chrom1	.	Chrom1_002140	765	61.046	IS6-like element IS6100 family transposase
Chrom1	2303394	2343148	proPhage5	Chrom1_002142	CDS	2319054	2319623	+	Chrom1	.	Chrom1_002142	570	56.316	recombinase family protein
Chrom1	2303394	2343148	proPhage5	Chrom1_002143	CDS	2319917	2321134	-	Chrom1	tet(E)	Chrom1_002143	1218	46.552	tetracycline efflux MFS transporter Tet(E)
Chrom1	2303394	2343148	proPhage5	Chrom1_002144	CDS	2321215	2321847	+	Chrom1	.	Chrom1_002144	633	48.499	tetracycline resistance transcriptional repressor TetR(E)
Chrom1	2303394	2343148	proPhage5	Chrom1_002145	CDS	2322479	2324290	+	Chrom1	.	Chrom1_002145	1812	54.249	hypothetical protein
Chrom1	2303394	2343148	proPhage5	Chrom1_002146	CDS	2324267	2327233	-	Chrom1	.	Chrom1_002146	2967	65.588	Tn3-like element TnAs1 family transposase
Chrom1	2303394	2343148	proPhage5	Chrom1_002147	CDS	2327237	2327797	-	Chrom1	.	Chrom1_002147	561	65.419	recombinase family protein
Chrom1	2303394	2343148	proPhage5	Chrom1_002148	CDS	2328107	2329684	+	Chrom1	.	Chrom1_002148	1578	47.592	PAS domain-containing methyl-accepting chemotaxis protein
Chrom1	2303394	2343148	proPhage5	Chrom1_002149	CDS	2330029	2332581	-	Chrom1	.	Chrom1_002149	2553	60.556	MlaD family protein
Chrom1	2303394	2343148	proPhage5	Chrom1_002150	CDS	2332684	2333292	-	Chrom1	.	Chrom1_002150	609	60.263	paraquat-inducible protein A
Chrom1	2303394	2343148	proPhage5	Chrom1_002151	CDS	2333270	2333902	-	Chrom1	.	Chrom1_002151	633	59.558	paraquat-inducible protein A
Chrom1	2303394	2343148	proPhage5	Chrom1_002152	CDS	2334050	2334937	+	Chrom1	prpB	Chrom1_002152	888	61.937	methylisocitrate lyase
Chrom1	2303394	2343148	proPhage5	Chrom1_002153	CDS	2334949	2336076	+	Chrom1	prpC	Chrom1_002153	1128	61.436	2-methylcitrate synthase
Chrom1	2303394	2343148	proPhage5	Chrom1_002154	CDS	2336087	2337532	+	Chrom1	.	Chrom1_002154	1446	62.241	bifunctional 2-methylcitrate dehydratase/aconitate hydratase
Chrom1	2303394	2343148	proPhage5	Chrom1_002155	CDS	2337608	2338351	-	Chrom1	.	Chrom1_002155	744	63.038	hypothetical protein
Chrom1	2303394	2343148	proPhage5	Chrom1_002156	CDS	2338626	2338916	+	Chrom1	.	Chrom1_002156	291	57.732	polyhydroxyalkanoic acid system family protein
Chrom1	2303394	2343148	proPhage5	Chrom1_002158	CDS	2340183	2341079	-	Chrom1	.	Chrom1_002158	897	62.542	alpha/beta fold hydrolase
Chrom1	2303394	2343148	proPhage5	Chrom1_002159	CDS	2341251	2341571	+	Chrom1	.	Chrom1_002159	321	55.763	YebG family protein
Chrom1	2303394	2343148	proPhage5	Chrom1_002160	CDS	2341871	2343148	+	Chrom1	.	Chrom1_002160	1278	56.651	site-specific integrase
