# Supplementary material for: Isolation and identification of Aeromonas salmonicida of bovine origin and its genome-wide and pathogenicity analysis
Source: Front Microbiol. 2026 Jan 12;16:1712790. doi: 10.3389/fmicb.2025.1712790 (PMC12832820; doi:10.3389/fmicb.2025.1712790)
Supplement: Supplementary file 2 [file Table_2.xlsx]

## Sheet: Sheet1
GeneID	VFDB_A	pident	evalue	VFG_Symbol	VF_Info	VF_Name	VF_term	VF_Taxonomy	Keyword	Function
Chrom1_001460	VFG043204	100	1.21e-110	cheW-2	chemotaxis protein CheW	ND	AI144	Aeromonas hydrophila subsp. hydrophila ATCC 7966	-	-
Chrom1_000685	VFG038483	99	1.15e-228	tppC	type IV pilus assembly protein	Tap type IV pili	CVF783	Aeromonas salmonicida subsp. salmonicida A449	-	-
Chrom1_001441	VFG038654	98.9	1.26e-254	fliM	flagellar motor switch protein FliM	ND	AI144	Aeromonas hydrophila subsp. hydrophila ATCC 7966	-	-
Chrom1_001568	VFG038811	98.9	1.23e-197	cheR-3	chemotaxis protein CheR	ND	AI144	Aeromonas hydrophila subsp. hydrophila ATCC 7966	-	-
Chrom1_004043	VFG038431	98.6	0	tapB	type IV-A pilus assembly ATPase PilB	Tap type IV pili	CVF783	Aeromonas hydrophila subsp. hydrophila ATCC 7966	-	-
Chrom1_001450	VFG038690	98.6	7.43e-201	fleN	CobQ/CobB/MinD/ParA family protein	ND	AI144	Aeromonas hydrophila subsp. hydrophila ATCC 7966	-	-
Chrom1_000686	VFG038485	98.6	9.94e-95	tppD	hypothetical protein	Tap type IV pili	CVF783	Aeromonas salmonicida subsp. salmonicida A449	-	-
Chrom1_001433	VFG038622	98.1	2.43e-67	fliE	flagellar hook-basal body complex protein FliE	ND	AI144	Aeromonas hydrophila subsp. hydrophila ATCC 7966	-	-
Chrom1_001437	VFG038638	97.7	2.46e-312	fliI	flagellum-specific ATP synthase	ND	AI144	Aeromonas hydrophila subsp. hydrophila ATCC 7966	-	-
Chrom1_001458	VFG038722	97.3	4.24e-184	AHA_1389	CobQ/CobB/MinD/ParA family protein	Polar flagella	CVF786	Aeromonas hydrophila subsp. hydrophila ATCC 7966	-	-
Chrom1_001435	VFG038630	97.2	1.43e-238	fliG	flagellar motor switch protein G	ND	AI144	Aeromonas hydrophila subsp. hydrophila ATCC 7966	-	-
Chrom1_001453	VFG038702	97.2	9.22e-170	cheZ	chemotaxis protein CheZ	ND	AI144	Aeromonas hydrophila subsp. hydrophila ATCC 7966	-	-
Chrom1_003046	VFG038556	97	4.88e-43	flp1	Flp/Fap pilin component superfamily protein	Flp type IV pili	CVF784	Aeromonas hydrophila subsp. hydrophila ATCC 7966	-	-
Chrom1_001451	VFG038694	96.7	8.21e-165	fliA	flagellar biosynthesis sigma factor	ND	AI144	Aeromonas hydrophila subsp. hydrophila ATCC 7966	-	-
Chrom1_002697	VFG038471	96.6	2.31e-264	tapW	pilus retraction protein PilT	Tap type IV pili	CVF783	Aeromonas hydrophila subsp. hydrophila ATCC 7966	-	-
Chrom1_003043	VFG038544	96.3	7.73e-318	flpC	outer membrane secretin family protein	Flp type IV pili	CVF784	Aeromonas hydrophila subsp. hydrophila ATCC 7966	-	-
Chrom1_003888	VFG038276	96.2	0	exeE	general secretory pathway protein E	exe	SS209	Aeromonas hydrophila subsp. hydrophila ATCC 7966	-	-
Chrom1_001565	VFG038823	96.2	9.47e-61	flgM	anti-sigma-D factor	ND	AI144	Aeromonas hydrophila subsp. hydrophila ATCC 7966	-	-
Chrom1_004044	VFG038435	95.9	5.72e-273	tapC	type 4 fimbrial assembly protein PilC	Tap type IV pili	CVF783	Aeromonas hydrophila subsp. hydrophila ATCC 7966	-	-
Chrom1_001603	VFG038900	95.7	3.8e-298	hlyA	transporter	Hemolysin, HlyA	CVF792	Aeromonas hydrophila subsp. hydrophila ATCC 7966	-	-
Chrom1_001576	VFG038779	95.6	3.7e-247	flgI	flagellar basal body P-ring protein	ND	AI144	Aeromonas hydrophila subsp. hydrophila ATCC 7966	-	-
Chrom1_000429	VFG038891	95.5	0	aerA/act	hemolysin	aerolysin	TX450	Aeromonas hydrophila subsp. hydrophila ATCC 7966	-	-
Chrom1_001586	VFG038759	95.3	2.38e-237	fleS/flrB	two-component sensor kinase	ND	AI144	Aeromonas hydrophila subsp. hydrophila ATCC 7966	-	-
Chrom1_001455	VFG038710	95.1	1.65e-253	cheB-2	chemotaxis-specific methylesterase	ND	AI144	Aeromonas hydrophila subsp. hydrophila ATCC 7966	-	-
Chrom1_001762	VFG038752	95.1	1.91e-204	motY	sodium-type flagellar protein MotY	Polar flagella	CVF786	Aeromonas hydrophila subsp. hydrophila ATCC 7966	-	-
Chrom1_001456	VFG038714	95.1	5.99e-165	motA	chemotaxis protein MotA	ND	AI144	Aeromonas hydrophila subsp. hydrophila ATCC 7966	-	-
Chrom1_003883	VFG038296	95.1	5.5e-144	exeJ	general secretion pathway protein J	exe	SS209	Aeromonas hydrophila subsp. hydrophila ATCC 7966	-	-
Chrom1_001449	VFG038686	94.7	9.33e-316	flhF	flagellar biosynthesis protein FlhF	ND	AI144	Aeromonas hydrophila subsp. hydrophila ATCC 7966	-	-
Chrom1_001438	VFG038642	94.5	2.33e-89	fliJ	flagellar export protein FliJ	ND	AI144	Aeromonas hydrophila subsp. hydrophila ATCC 7966	-	-
Chrom1_000650	VFG038618	94.4	3.41e-135	motX	sodium-type flagellar motor component	Polar flagella	CVF786	Aeromonas hydrophila subsp. hydrophila ATCC 7966	-	-
Chrom1_001445	VFG038670	94.4	8.62e-56	fliQ	flagellar biosynthetic protein FliQ	ND	AI144	Aeromonas hydrophila subsp. hydrophila ATCC 7966	-	-
Chrom1_001444	VFG038666	94.2	2.23e-156	fliP	flagellar biosynthesis protein FliP	ND	AI144	Aeromonas hydrophila subsp. hydrophila ATCC 7966	-	-
Chrom1_003040	VFG038532	93.8	1.29e-288	flpF	protein CpaF	Flp type IV pili	CVF784	Aeromonas hydrophila subsp. hydrophila ATCC 7966	-	-
Chrom1_000381	VFG038614	93.7	1.71e-190	mshI	MSHA biogenesis protein MshI	Mannose-sensitive hemagglutinin(Msh) pilus, type IV pili	CVF785	Aeromonas hydrophila subsp. hydrophila ATCC 7966	-	-
Chrom1_003038	VFG038524	93.5	3.73e-193	flpH	Flp pilus assembly protein TadC	Flp type IV pili	CVF784	Aeromonas hydrophila subsp. hydrophila ATCC 7966	-	-
Chrom1_000864	VFG038904	93.4	1.01e-142	AHA_3493	hemolysin III	Hemolysin III	CVF793	Aeromonas hydrophila subsp. hydrophila ATCC 7966	-	-
Chrom1_003884	VFG038292	93.3	4.79e-76	exeI	general secretion pathway protein I	exe	SS209	Aeromonas hydrophila subsp. hydrophila ATCC 7966	-	-
Chrom1_000386	VFG038595	93.2	4.83e-206	mshM	general secretion pathway protein A	Mannose-sensitive hemagglutinin(Msh) pilus, type IV pili	CVF785	Aeromonas hydrophila subsp. hydrophila ATCC 7966	-	-
Chrom1_003034	VFG038508	93	1.66e-310	flpL	hypothetical protein	Flp type IV pili	CVF784	Aeromonas hydrophila subsp. hydrophila ATCC 7966	-	-
Chrom1_003036	VFG038516	93	6.97e-94	flpJ	hypothetical protein	Flp type IV pili	CVF784	Aeromonas hydrophila subsp. hydrophila ATCC 7966	-	-
Chrom1_001446	VFG038674	92.8	4.57e-163	fliR	flagellar biosynthesis protein FliR	ND	AI144	Aeromonas hydrophila subsp. hydrophila ATCC 7966	-	-
Chrom1_003045	VFG038552	92.8	1.56e-90	flpA	leader peptidase PilD	Flp type IV pili	CVF784	Aeromonas hydrophila subsp. hydrophila ATCC 7966	-	-
Chrom1_001184	VFG038447	92.7	2.48e-120	tapN	type IV pilus biogenesis PilN	Tap type IV pili	CVF783	Aeromonas hydrophila subsp. hydrophila ATCC 7966	-	-
Chrom1_003961	VFG037929	92.6	0	exeA	general secretion pathway protein A	exe	SS209	Aeromonas hydrophila subsp. hydrophila ATCC 7966	-	-
Chrom1_003877	VFG038308	92.6	6.21e-109	exeM	general secretion pathway protein M	exe	SS209	Aeromonas hydrophila subsp. hydrophila ATCC 7966	-	-
Chrom1_001185	VFG038451	92.5	6.34e-131	tapO	type IV pilus biogenesis protein PilO	Tap type IV pili	CVF783	Aeromonas hydrophila subsp. hydrophila ATCC 7966	-	-
Chrom1_001440	VFG038650	92.4	3.67e-94	fliL	flagellar basal body-associated protein FliL	ND	AI144	Aeromonas hydrophila subsp. hydrophila ATCC 7966	-	-
Chrom1_003889	VFG038272	92.1	0	exeD	general secretion pathway protein D	exe	SS209	Aeromonas hydrophila subsp. hydrophila ATCC 7966	-	-
Chrom1_001420	VFG038918	91.7	0	rtxE	RTX toxin transporter	The repeat in toxin(RTX)	CVF795	Aeromonas hydrophila subsp. hydrophila ATCC 7966	-	-
Chrom1_003041	VFG038536	91.7	1.06e-249	flpE	hypothetical protein	Flp type IV pili	CVF784	Aeromonas hydrophila subsp. hydrophila ATCC 7966	-	-
Chrom1_002978	VFG038897	91.3	0	ahh1	hemolysin	Extracellular hemolysin, AHH1	CVF791	Aeromonas hydrophila subsp. hydrophila ATCC 7966	-	-
Chrom1_003782	VFG038467	91.3	1.61e-243	tapU	twitching motility protein PilU	Tap type IV pili	CVF783	Aeromonas hydrophila subsp. hydrophila ATCC 7966	-	-
Chrom1_003879	VFG038300	90.9	1.14e-222	exeK	general secretion pathway protein K	exe	SS209	Aeromonas hydrophila subsp. hydrophila ATCC 7966	-	-
Chrom1_003044	VFG038548	90.5	1.04e-184	flpB	Flp pilus assembly protein CpaB	Flp type IV pili	CVF784	Aeromonas hydrophila subsp. hydrophila ATCC 7966	-	-
Chrom1_003876	VFG038312	90.5	1.58e-166	exeN	type II secretion system protein N	exe	SS209	Aeromonas hydrophila subsp. hydrophila ATCC 7966	-	-
Chrom1_003878	VFG038304	90.4	1.94e-259	exeL	general secretion pathway protein L	exe	SS209	Aeromonas hydrophila subsp. hydrophila ATCC 7966	-	-
Chrom1_001422	VFG038916	90.1	0	rtxB	RTX toxin transporter	The repeat in toxin(RTX)	CVF795	Aeromonas hydrophila subsp. hydrophila ATCC 7966	-	-
Chrom1_003039	VFG038528	89.8	5.53e-181	flpG	Flp pilus assembly protein TadB	Flp type IV pili	CVF784	Aeromonas hydrophila subsp. hydrophila ATCC 7966	-	-
Chrom1_003890	VFG038268	89.7	2.22e-178	exeC	general secretion pathway protein C	exe	SS209	Aeromonas hydrophila subsp. hydrophila ATCC 7966	-	-
Chrom1_001072	VFG038831	89.4	9.72e-188	pomB2	flagellar motor protein MotB	Polar flagella	CVF786	Aeromonas hydrophila subsp. hydrophila ATCC 7966	-	-
Chrom1_001457	VFG038718	89	1.2e-186	pomB	ompA family protein	ND	AI144	Aeromonas hydrophila subsp. hydrophila ATCC 7966	-	-
Chrom1_003035	VFG038512	88.8	5.22e-104	flpK	hypothetical protein	Flp type IV pili	CVF784	Aeromonas hydrophila subsp. hydrophila ATCC 7966	-	-
Chrom1_001186	VFG038455	88.6	1.54e-113	tapP	type IV pilus biogenesis protein PilP	Tap type IV pili	CVF783	Aeromonas hydrophila subsp. hydrophila ATCC 7966	-	-
Chrom1_001566	VFG038819	88.1	2.59e-125	flgA	flagella basal body P-ring formation protein FlgA	ND	AI144	Aeromonas hydrophila subsp. hydrophila ATCC 7966	-	-
Chrom1_003042	VFG038540	87.9	4.47e-109	flpD	hypothetical protein	Flp type IV pili	CVF784	Aeromonas hydrophila subsp. hydrophila ATCC 7966	-	-
Chrom1_000385	VFG038599	87.6	0	mshL	msha biogenesis protein mshl	Mannose-sensitive hemagglutinin(Msh) pilus, type IV pili	CVF785	Aeromonas hydrophila subsp. hydrophila ATCC 7966	-	-
Chrom1_000382	VFG038610	87.3	2.97e-119	mshI1	hypothetical protein	Mannose-sensitive hemagglutinin(Msh) pilus, type IV pili	CVF785	Aeromonas hydrophila subsp. hydrophila ATCC 7966	-	-
Chrom1_001459	VFG038726	87.2	5.65e-186	cheW	chemotaxis protein CheW	Polar flagella	CVF786	Aeromonas hydrophila subsp. hydrophila ATCC 7966	-	-
Chrom1_003885	VFG038288	87.2	3.99e-109	exeH	general secretion pathway protein H	exe	SS209	Aeromonas hydrophila subsp. hydrophila ATCC 7966	-	-
Chrom1_001183	VFG038443	86	3.6e-220	tapM	type IV pilus assembly protein PilM	Tap type IV pili	CVF783	Aeromonas hydrophila subsp. hydrophila ATCC 7966	-	-
Chrom1_001681	VFG038504	85.6	1.11e-158	tapF	type IV pilus biogenesis/stability protein PilW	Tap type IV pili	CVF783	Aeromonas hydrophila subsp. hydrophila ATCC 7966	-	-
Chrom1_001564	VFG038827	85.4	6.81e-78	flgN	flagellar protein FlgN	ND	AI144	Aeromonas hydrophila subsp. hydrophila ATCC 7966	-	-
Chrom1_000383	VFG038606	84.2	1.95e-126	mshJ	msha biogenesis protein mshj	Mannose-sensitive hemagglutinin(Msh) pilus, type IV pili	CVF785	Aeromonas hydrophila subsp. hydrophila ATCC 7966	-	-
Chrom1_001071	VFG038835	82.9	3.34e-143	pomA2	chemotaxis protein PomA	Polar flagella	CVF786	Aeromonas hydrophila subsp. hydrophila ATCC 7966	-	-
Chrom1_003037	VFG038520	82.7	5.56e-136	flpI	Flp pilus assembly protein TadD	Flp type IV pili	CVF784	Aeromonas hydrophila subsp. hydrophila ATCC 7966	-	-
Chrom1_001436	VFG038634	81.4	2.87e-131	fliH	flagellar assembly protein FliH	ND	AI144	Aeromonas hydrophila subsp. hydrophila ATCC 7966	-	-
Chrom1_002641	VFG038500	80.8	0	tapV	motility protein FimV	Tap type IV pili	CVF783	Aeromonas hydrophila subsp. hydrophila ATCC 7966	-	-
Chrom1_000394	VFG038571	80.5	3.05e-103	mshD	msha pilin protein mshd	Mannose-sensitive hemagglutinin(Msh) pilus, type IV pili	CVF785	Aeromonas hydrophila subsp. hydrophila ATCC 7966	-	-
Chrom1_001571	VFG038799	80.2	6.24e-127	flgD	flagellar hook capping protein	ND	AI144	Aeromonas hydrophila subsp. hydrophila ATCC 7966	-	-
Chrom1_000387	VFG038592	80	1.08e-182	mshN	hypothetical protein	Mannose-sensitive hemagglutinin(Msh) pilus, type IV pili	CVF785	Aeromonas hydrophila subsp. hydrophila ATCC 7966	-	-
