# Supplementary material for: Isolation and identification of Aeromonas salmonicida of bovine origin and its genome-wide and pathogenicity analysis
Source: Front Microbiol. 2026 Jan 12;16:1712790. doi: 10.3389/fmicb.2025.1712790 (PMC12832820; doi:10.3389/fmicb.2025.1712790)
Supplement: Supplementary file 3 [file Table_3.xlsx]

## Sheet: Sheet1
GeneID	CARD	pident	evalue	ARO_Name	Gene_Family	Drug_Class	Resistance_Mechanism	CARD Short Name	ARO Description
Chrom1_002137	ARO:3000410	100	3.07e-199	sul1	sulfonamide resistant sul	sulfonamide antibiotic	antibiotic target replacement	sul1	Sul1 is a sulfonamide resistant dihydropteroate synthase of Gram-negative bacteria. It is linked to other resistance genes of class 1 integrons.
Chrom1_002132	ARO:3002676	100	2.18e-160	catB3	chloramphenicol acetyltransferase (CAT)	phenicol antibiotic	antibiotic inactivation	catB3	catB3 is a plasmid or chromosome-encoded variant of the cat gene found in Salmonella typhimurium, Acinetobacter baumannii and Escherichia coli.
Chrom1_002134	ARO:3002577	100	1.06e-136	AAC(6')-Ib4	AAC(6')	aminoglycoside antibiotic	antibiotic inactivation	AAC(6')-Ib4	AAC(6')-Ib4 is an aminoglycoside acetyltransferase in Serratia spp.
Chrom1_002136	ARO:3005010	100	2.45e-77	qacEdelta1	major facilitator superfamily (MFS) antibiotic efflux pump	disinfecting agents and antiseptics	antibiotic efflux	qacEdelta1	QacEdelta1 is a resistance gene conferring resistance to antiseptics. It is different from QacE only at the 3'-terminus.
Chrom1_003761	ARO:3003095	92.5	5.64e-178	imiS	CphA beta-lactamase	carbapenem	antibiotic inactivation	imiS	imiS is an Ambler Class B MBL; subclass B2 originally isolated from Aeromonas veronii. This enzyme has specific activity against carbapenems.
Chrom1_003460	ARO:3000518	89.2	1.76e-137	CRP	resistance-nodulation-cell division (RND) antibiotic efflux pump	fluoroquinolone antibiotic;macrolide antibiotic;penam	antibiotic efflux	CRP	CRP is a global regulator that represses MdtEF multidrug efflux pump expression.
Chrom1_002131	ARO:3004692	88.4	3.47e-177	aadA10	ANT(3'')	aminoglycoside antibiotic	antibiotic inactivation	aadA10	aadA10 is a aminoglycoside nucleotidyltransferase gene encoded by plasmids in P. aeruginosa.
Chrom1_004431	ARO:3006103	87.9	8.24e-176	OXA-917	OXA beta-lactamase	carbapenem;cephalosporin;penam	antibiotic inactivation	OXA-917	OXA-917 is a OXA beta-lactamase.
Chrom1_003846	ARO:3005069	85.2	1.26e-30	rsmA	resistance-nodulation-cell division (RND) antibiotic efflux pump	diaminopyrimidine antibiotic;fluoroquinolone antibiotic;phenicol antibiotic	antibiotic efflux	rsmA	rsmA is a gene that regulates virulence of Pseudomonas aeruginosa. However, its negative effect on MexEF-OprN overexpression has been noted to confer resistance to various antibiotics. It's Escherichia coli homolog is csrA.
Chrom1_001282	ARO:3002191	77.3	2.43e-209	MOX-9	MOX beta-lactamase	cephalosporin;cephamycin;penam	antibiotic inactivation	MOX-9	MOX-9 is a beta-lactamase found in Citrobacter freundii.
Chrom1_000191	ARO:3002986	70.8	5.32e-125	bacA	undecaprenyl pyrophosphate related proteins	peptide antibiotic	antibiotic target alteration	bacA	The bacA gene product (BacA) recycles undecaprenyl pyrophosphate during cell wall biosynthesis which confers resistance to bacitracin.
Chrom1_001533	ARO:3003577	70.1	5.28e-204	ugd	pmr phosphoethanolamine transferase	peptide antibiotic	antibiotic target alteration	ugd	PmrE is required for the synthesis and transfer of 4-amino-4-deoxy-L-arabinose (Ara4N) to Lipid A, which allows gram-negative bacteria to resist the antimicrobial activity of cationic antimicrobial peptides and antibiotics such as polymyxin.
